# Supplementary material for: Direct visualization of HIV-1 core nuclear import and its interplay with the nuclear pore
Source: EMBO Rep. 2025 Aug 29;26(21):5133–53. doi: 10.1038/s44319-025-00567-6 (PMC12592377; doi:10.1038/s44319-025-00567-6)
Supplement: Supplementary file 5 — Movie EV1 [file 44319_2025_567_MOESM5_ESM.zip]

Archive with 2 entries (2 files):
- Movie-EV1.mp4
- Movie EV1-legend.docx
