# Supplementary material for: Direct visualization of HIV-1 core nuclear import and its interplay with the nuclear pore
Source: EMBO Rep. 2025 Aug 29;26(21):5133–53. doi: 10.1038/s44319-025-00567-6 (PMC12592377; doi:10.1038/s44319-025-00567-6)
Supplement: Supplementary file 8 — Source data Fig. 1 [file 44319_2025_567_MOESM8_ESM.zip]

Archive with 616 entries (591 files):
- Fig1/
- Fig1/1A/
- Fig1/1A/CEM-cores_mechanical_RAW_ch00.tif
- Fig1/1A/CEM-cores_mechanical_RAW_ch01.tif
- Fig1/1A/CEM-cores_mechanical_RAW_ch02.tif
- Fig1/1A/README.txt
- Fig1/1B/
- Fig1/1B/CEM-NUP358-cores_RAW_ch00.tif
- Fig1/1B/CEM-NUP358-cores_RAW_ch01.tif
- Fig1/1B/CEM-NUP358-cores_RAW_ch02.tif
- Fig1/1B/CEM-NUP358-cores_RAW_ch03.tif
- Fig1/1B/README.txt
- Fig1/1C/
- Fig1/1C/CEM-cores_permeabilized_RAW_ch00.tif
- Fig1/1C/CEM-cores_permeabilized_RAW_ch01.tif
- Fig1/1C/CEM-cores_permeabilized_RAW_ch02.tif
- Fig1/1C/README.txt
- Fig1/1D/
- Fig1/1D/Counted_nuclei/
- Fig1/1D/Counted_nuclei/Mechanical/
- Fig1/1D/Counted_nuclei/Mechanical/Nuc_1+2/
- Fig1/1D/Counted_nuclei/Mechanical/Nuc_1+2/Nuc_1+2_z00_RAW_ch00.tif
- Fig1/1D/Counted_nuclei/Mechanical/Nuc_1+2/Nuc_1+2_z01_RAW_ch00.tif
- Fig1/1D/Counted_nuclei/Mechanical/Nuc_1+2/Nuc_1+2_z02_RAW_ch00.tif
- Fig1/1D/Counted_nuclei/Mechanical/Nuc_1+2/Nuc_1+2_z03_RAW_ch00.tif
- Fig1/1D/Counted_nuclei/Mechanical/Nuc_1+2/Nuc_1+2_z04_RAW_ch00.tif
- Fig1/1D/Counted_nuclei/Mechanical/Nuc_1+2/Nuc_1+2_z05_RAW_ch00.tif
- Fig1/1D/Counted_nuclei/Mechanical/Nuc_1+2/Nuc_1+2_z06_RAW_ch00.tif
- Fig1/1D/Counted_nuclei/Mechanical/Nuc_1+2/Nuc_1+2_z07_RAW_ch00.tif
- Fig1/1D/Counted_nuclei/Mechanical/Nuc_1+2/Nuc_1+2_z08_RAW_ch00.tif
- Fig1/1D/Counted_nuclei/Mechanical/Nuc_1+2/Nuc_1+2_z09_RAW_ch00.tif
- Fig1/1D/Counted_nuclei/Mechanical/Nuc_1+2/Nuc_1+2_z10_RAW_ch00.tif
- Fig1/1D/Counted_nuclei/Mechanical/Nuc_1+2/Nuc_1+2_z11_RAW_ch00.tif
- Fig1/1D/Counted_nuclei/Mechanical/Nuc_1+2/Nuc_1+2_z12_RAW_ch00.tif
- Fig1/1D/Counted_nuclei/Mechanical/Nuc_1+2/Nuc_1+2_z13_RAW_ch00.tif
- Fig1/1D/Counted_nuclei/Mechanical/Nuc_1+2/Nuc_1+2_z14_RAW_ch00.tif
- Fig1/1D/Counted_nuclei/Mechanical/Nuc_1+2/Nuc_1+2_z15_RAW_ch00.tif
- Fig1/1D/Counted_nuclei/Mechanical/Nuc_1+2/Nuc_1+2_z16_RAW_ch00.tif
- Fig1/1D/Counted_nuclei/Mechanical/Nuc_1+2/Nuc_1+2_z17_RAW_ch00.tif
- Fig1/1D/Counted_nuclei/Mechanical/Nuc_1+2/Nuc_1+2_z18_RAW_ch00.tif
- Fig1/1D/Counted_nuclei/Mechanical/Nuc_1+2/Nuc_1+2_z19_RAW_ch00.tif
- Fig1/1D/Counted_nuclei/Mechanical/Nuc_1+2/Nuc_1+2_z20_RAW_ch00.tif
- Fig1/1D/Counted_nuclei/Mechanical/Nuc_1+2/Nuc_1+2_z21_RAW_ch00.tif
- Fig1/1D/Counted_nuclei/Mechanical/Nuc_1+2/Nuc_1+2_z22_RAW_ch00.tif
- Fig1/1D/Counted_nuclei/Mechanical/Nuc_1+2/Nuc_1+2_z23_RAW_ch00.tif
- Fig1/1D/Counted_nuclei/Mechanical/Nuc_1+2/Nuc_1+2_z24_RAW_ch00.tif
- Fig1/1D/Counted_nuclei/Mechanical/Nuc_1+2/Nuc_1+2_z25_RAW_ch00.tif
- Fig1/1D/Counted_nuclei/Mechanical/Nuc_1+2/Nuc_1+2_z26_RAW_ch00.tif
- Fig1/1D/Counted_nuclei/Mechanical/Nuc_1+2/Nuc_1+2_z27_RAW_ch00.tif
- Fig1/1D/Counted_nuclei/Mechanical/Nuc_1+2/Nuc_1+2_z28_RAW_ch00.tif
- Fig1/1D/Counted_nuclei/Mechanical/Nuc_1+2/Nuc_1+2_z29_RAW_ch00.tif
- Fig1/1D/Counted_nuclei/Mechanical/Nuc_1+2/Nuc_1+2_z30_RAW_ch00.tif
- Fig1/1D/Counted_nuclei/Mechanical/Nuc_1+2/Nuc_1+2_z31_RAW_ch00.tif
- Fig1/1D/Counted_nuclei/Mechanical/Nuc_1+2/Nuc_1+2_z32_RAW_ch00.tif
- Fig1/1D/Counted_nuclei/Mechanical/Nuc_1+2/Nuc_1+2_z33_RAW_ch00.tif
- Fig1/1D/Counted_nuclei/Mechanical/Nuc_1+2/Nuc_1+2_z34_RAW_ch00.tif
- Fig1/1D/Counted_nuclei/Mechanical/Nuc_10+11+12+13+14/
- Fig1/1D/Counted_nuclei/Mechanical/Nuc_10+11+12+13+14/Nuc_10+11+12+13+14_z04_RAW_ch00.tif
- Fig1/1D/Counted_nuclei/Mechanical/Nuc_10+11+12+13+14/Nuc_10+11+12+13+14_z05_RAW_ch00.tif
- Fig1/1D/Counted_nuclei/Mechanical/Nuc_10+11+12+13+14/Nuc_10+11+12+13+14_z06_RAW_ch00.tif
- Fig1/1D/Counted_nuclei/Mechanical/Nuc_10+11+12+13+14/Nuc_10+11+12+13+14_z07_RAW_ch00.tif
- Fig1/1D/Counted_nuclei/Mechanical/Nuc_10+11+12+13+14/Nuc_10+11+12+13+14_z08_RAW_ch00.tif
- Fig1/1D/Counted_nuclei/Mechanical/Nuc_10+11+12+13+14/Nuc_10+11+12+13+14_z09_RAW_ch00.tif
- Fig1/1D/Counted_nuclei/Mechanical/Nuc_10+11+12+13+14/Nuc_10+11+12+13+14_z10_RAW_ch00.tif
- Fig1/1D/Counted_nuclei/Mechanical/Nuc_10+11+12+13+14/Nuc_10+11+12+13+14_z11_RAW_ch00.tif
- Fig1/1D/Counted_nuclei/Mechanical/Nuc_10+11+12+13+14/Nuc_10+11+12+13+14_z12_RAW_ch00.tif
- Fig1/1D/Counted_nuclei/Mechanical/Nuc_10+11+12+13+14/Nuc_10+11+12+13+14_z13_RAW_ch00.tif
- Fig1/1D/Counted_nuclei/Mechanical/Nuc_10+11+12+13+14/Nuc_10+11+12+13+14_z14_RAW_ch00.tif
- Fig1/1D/Counted_nuclei/Mechanical/Nuc_10+11+12+13+14/Nuc_10+11+12+13+14_z15_RAW_ch00.tif
- Fig1/1D/Counted_nuclei/Mechanical/Nuc_10+11+12+13+14/Nuc_10+11+12+13+14_z16_RAW_ch00.tif
- Fig1/1D/Counted_nuclei/Mechanical/Nuc_10+11+12+13+14/Nuc_10+11+12+13+14_z17_RAW_ch00.tif
- Fig1/1D/Counted_nuclei/Mechanical/Nuc_10+11+12+13+14/Nuc_10+11+12+13+14_z18_RAW_ch00.tif
- Fig1/1D/Counted_nuclei/Mechanical/Nuc_10+11+12+13+14/Nuc_10+11+12+13+14_z19_RAW_ch00.tif
- Fig1/1D/Counted_nuclei/Mechanical/Nuc_10+11+12+13+14/Nuc_10+11+12+13+14_z20_RAW_ch00.tif
- Fig1/1D/Counted_nuclei/Mechanical/Nuc_10+11+12+13+14/Nuc_10+11+12+13+14_z21_RAW_ch00.tif
- Fig1/1D/Counted_nuclei/Mechanical/Nuc_10+11+12+13+14/Nuc_10+11+12+13+14_z22_RAW_ch00.tif
- Fig1/1D/Counted_nuclei/Mechanical/Nuc_10+11+12+13+14/Nuc_10+11+12+13+14_z23_RAW_ch00.tif
- Fig1/1D/Counted_nuclei/Mechanical/Nuc_10+11+12+13+14/Nuc_10+11+12+13+14_z24_RAW_ch00.tif
- Fig1/1D/Counted_nuclei/Mechanical/Nuc_10+11+12+13+14/Nuc_10+11+12+13+14_z25_RAW_ch00.tif
- Fig1/1D/Counted_nuclei/Mechanical/Nuc_10+11+12+13+14/Nuc_10+11+12+13+14_z26_RAW_ch00.tif
- Fig1/1D/Counted_nuclei/Mechanical/Nuc_10+11+12+13+14/Nuc_10+11+12+13+14_z27_RAW_ch00.tif
- Fig1/1D/Counted_nuclei/Mechanical/Nuc_10+11+12+13+14/Nuc_10+11+12+13+14_z28_RAW_ch00.tif
- Fig1/1D/Counted_nuclei/Mechanical/Nuc_10+11+12+13+14/Nuc_10+11+12+13+14_z29_RAW_ch00.tif
- Fig1/1D/Counted_nuclei/Mechanical/Nuc_10+11+12+13+14/Nuc_10+11+12+13+14_z30_RAW_ch00.tif
- Fig1/1D/Counted_nuclei/Mechanical/Nuc_10+11+12+13+14/Nuc_10+11+12+13+14_z31_RAW_ch00.tif
- Fig1/1D/Counted_nuclei/Mechanical/Nuc_10+11+12+13+14/Nuc_10+11+12+13+14_z32_RAW_ch00.tif
- Fig1/1D/Counted_nuclei/Mechanical/Nuc_10+11+12+13+14/Nuc_10+11+12+13+14_z33_RAW_ch00.tif
- Fig1/1D/Counted_nuclei/Mechanical/Nuc_10+11+12+13+14/Nuc_10+11+12+13+14_z34_RAW_ch00.tif
- Fig1/1D/Counted_nuclei/Mechanical/Nuc_10+11+12+13+14/Nuc_10+11+12+13+14_z35_RAW_ch00.tif
- Fig1/1D/Counted_nuclei/Mechanical/Nuc_10+11+12+13+14/Nuc_10+11+12+13+14_z36_RAW_ch00.tif
- Fig1/1D/Counted_nuclei/Mechanical/Nuc_10+11+12+13+14/Nuc_10+11+12+13+14_z37_RAW_ch00.tif
- Fig1/1D/Counted_nuclei/Mechanical/Nuc_10+11+12+13+14/Nuc_10+11+12+13+14_z38_RAW_ch00.tif
- Fig1/1D/Counted_nuclei/Mechanical/Nuc_10+11+12+13+14/Nuc_10+11+12+13+14_z39_RAW_ch00.tif
- Fig1/1D/Counted_nuclei/Mechanical/Nuc_10+11+12+13+14/Nuc_10+11+12+13+14_z40_RAW_ch00.tif
- Fig1/1D/Counted_nuclei/Mechanical/Nuc_10+11+12+13+14/Nuc_10+11+12+13+14_z41_RAW_ch00.tif
- Fig1/1D/Counted_nuclei/Mechanical/Nuc_10+11+12+13+14/Nuc_10+11+12+13+14_z42_RAW_ch00.tif
- Fig1/1D/Counted_nuclei/Mechanical/Nuc_10+11+12+13+14/Nuc_10+11+12+13+14_z43_RAW_ch00.tif
- Fig1/1D/Counted_nuclei/Mechanical/Nuc_10+11+12+13+14/Nuc_10+11+12+13+14_z44_RAW_ch00.tif
- Fig1/1D/Counted_nuclei/Mechanical/Nuc_10+11+12+13+14/Nuc_10+11+12+13+14_z45_RAW_ch00.tif
- Fig1/1D/Counted_nuclei/Mechanical/Nuc_10+11+12+13+14/Nuc_10+11+12+13+14_z46_RAW_ch00.tif
- Fig1/1D/Counted_nuclei/Mechanical/Nuc_10+11+12+13+14/Nuc_10+11+12+13+14_z47_RAW_ch00.tif
- Fig1/1D/Counted_nuclei/Mechanical/Nuc_10+11+12+13+14/Nuc_10+11+12+13+14_z48_RAW_ch00.tif
- Fig1/1D/Counted_nuclei/Mechanical/Nuc_10+11+12+13+14/Nuc_10+11+12+13+14_z49_RAW_ch00.tif
- Fig1/1D/Counted_nuclei/Mechanical/Nuc_10+11+12+13+14/Nuc_10+11+12+13+14_z50_RAW_ch00.tif
- Fig1/1D/Counted_nuclei/Mechanical/Nuc_10+11+12+13+14/Nuc_10+11+12+13+14_z51_RAW_ch00.tif
- Fig1/1D/Counted_nuclei/Mechanical/Nuc_10+11+12+13+14/Nuc_10+11+12+13+14_z52_RAW_ch00.tif
- Fig1/1D/Counted_nuclei/Mechanical/Nuc_10+11+12+13+14/Nuc_10+11+12+13+14_z53_RAW_ch00.tif
- Fig1/1D/Counted_nuclei/Mechanical/Nuc_10+11+12+13+14/Nuc_10+11+12+13+14_z54_RAW_ch00.tif
- Fig1/1D/Counted_nuclei/Mechanical/Nuc_10+11+12+13+14/Nuc_10+11+12+13+14_z55_RAW_ch00.tif
- Fig1/1D/Counted_nuclei/Mechanical/Nuc_10+11+12+13+14/Nuc_10+11+12+13+14_z56_RAW_ch00.tif
- Fig1/1D/Counted_nuclei/Mechanical/Nuc_10+11+12+13+14/Nuc_10+11+12+13+14_z57_RAW_ch00.tif
- Fig1/1D/Counted_nuclei/Mechanical/Nuc_10+11+12+13+14/Nuc_10+11+12+13+14_z58_RAW_ch00.tif
- Fig1/1D/Counted_nuclei/Mechanical/Nuc_15+16+17/
- Fig1/1D/Counted_nuclei/Mechanical/Nuc_15+16+17/Nuc_15+16+17_z00_RAW_ch00.tif
- Fig1/1D/Counted_nuclei/Mechanical/Nuc_15+16+17/Nuc_15+16+17_z01_RAW_ch00.tif
- Fig1/1D/Counted_nuclei/Mechanical/Nuc_15+16+17/Nuc_15+16+17_z02_RAW_ch00.tif
- Fig1/1D/Counted_nuclei/Mechanical/Nuc_15+16+17/Nuc_15+16+17_z03_RAW_ch00.tif
- Fig1/1D/Counted_nuclei/Mechanical/Nuc_15+16+17/Nuc_15+16+17_z04_RAW_ch00.tif
- Fig1/1D/Counted_nuclei/Mechanical/Nuc_15+16+17/Nuc_15+16+17_z05_RAW_ch00.tif
- Fig1/1D/Counted_nuclei/Mechanical/Nuc_15+16+17/Nuc_15+16+17_z06_RAW_ch00.tif
- Fig1/1D/Counted_nuclei/Mechanical/Nuc_15+16+17/Nuc_15+16+17_z07_RAW_ch00.tif
- Fig1/1D/Counted_nuclei/Mechanical/Nuc_15+16+17/Nuc_15+16+17_z08_RAW_ch00.tif
- Fig1/1D/Counted_nuclei/Mechanical/Nuc_15+16+17/Nuc_15+16+17_z09_RAW_ch00.tif
- Fig1/1D/Counted_nuclei/Mechanical/Nuc_15+16+17/Nuc_15+16+17_z10_RAW_ch00.tif
- Fig1/1D/Counted_nuclei/Mechanical/Nuc_15+16+17/Nuc_15+16+17_z11_RAW_ch00.tif
- Fig1/1D/Counted_nuclei/Mechanical/Nuc_15+16+17/Nuc_15+16+17_z12_RAW_ch00.tif
- Fig1/1D/Counted_nuclei/Mechanical/Nuc_15+16+17/Nuc_15+16+17_z13_RAW_ch00.tif
- Fig1/1D/Counted_nuclei/Mechanical/Nuc_15+16+17/Nuc_15+16+17_z14_RAW_ch00.tif
- Fig1/1D/Counted_nuclei/Mechanical/Nuc_15+16+17/Nuc_15+16+17_z15_RAW_ch00.tif
- Fig1/1D/Counted_nuclei/Mechanical/Nuc_15+16+17/Nuc_15+16+17_z16_RAW_ch00.tif
- Fig1/1D/Counted_nuclei/Mechanical/Nuc_15+16+17/Nuc_15+16+17_z17_RAW_ch00.tif
- Fig1/1D/Counted_nuclei/Mechanical/Nuc_15+16+17/Nuc_15+16+17_z18_RAW_ch00.tif
- Fig1/1D/Counted_nuclei/Mechanical/Nuc_15+16+17/Nuc_15+16+17_z19_RAW_ch00.tif
- Fig1/1D/Counted_nuclei/Mechanical/Nuc_15+16+17/Nuc_15+16+17_z20_RAW_ch00.tif
- Fig1/1D/Counted_nuclei/Mechanical/Nuc_15+16+17/Nuc_15+16+17_z21_RAW_ch00.tif
- Fig1/1D/Counted_nuclei/Mechanical/Nuc_15+16+17/Nuc_15+16+17_z22_RAW_ch00.tif
- Fig1/1D/Counted_nuclei/Mechanical/Nuc_15+16+17/Nuc_15+16+17_z23_RAW_ch00.tif
- Fig1/1D/Counted_nuclei/Mechanical/Nuc_15+16+17/Nuc_15+16+17_z24_RAW_ch00.tif
- Fig1/1D/Counted_nuclei/Mechanical/Nuc_15+16+17/Nuc_15+16+17_z25_RAW_ch00.tif
- Fig1/1D/Counted_nuclei/Mechanical/Nuc_15+16+17/Nuc_15+16+17_z26_RAW_ch00.tif
- Fig1/1D/Counted_nuclei/Mechanical/Nuc_15+16+17/Nuc_15+16+17_z27_RAW_ch00.tif
- Fig1/1D/Counted_nuclei/Mechanical/Nuc_15+16+17/Nuc_15+16+17_z28_RAW_ch00.tif
- Fig1/1D/Counted_nuclei/Mechanical/Nuc_15+16+17/Nuc_15+16+17_z29_RAW_ch00.tif
- Fig1/1D/Counted_nuclei/Mechanical/Nuc_15+16+17/Nuc_15+16+17_z30_RAW_ch00.tif
- Fig1/1D/Counted_nuclei/Mechanical/Nuc_15+16+17/Nuc_15+16+17_z31_RAW_ch00.tif
- Fig1/1D/Counted_nuclei/Mechanical/Nuc_15+16+17/Nuc_15+16+17_z32_RAW_ch00.tif
- Fig1/1D/Counted_nuclei/Mechanical/Nuc_15+16+17/Nuc_15+16+17_z33_RAW_ch00.tif
- Fig1/1D/Counted_nuclei/Mechanical/Nuc_15+16+17/Nuc_15+16+17_z34_RAW_ch00.tif
- Fig1/1D/Counted_nuclei/Mechanical/Nuc_15+16+17/Nuc_15+16+17_z35_RAW_ch00.tif
- Fig1/1D/Counted_nuclei/Mechanical/Nuc_15+16+17/Nuc_15+16+17_z36_RAW_ch00.tif
- Fig1/1D/Counted_nuclei/Mechanical/Nuc_15+16+17/Nuc_15+16+17_z37_RAW_ch00.tif
- Fig1/1D/Counted_nuclei/Mechanical/Nuc_15+16+17/Nuc_15+16+17_z38_RAW_ch00.tif
- Fig1/1D/Counted_nuclei/Mechanical/Nuc_15+16+17/Nuc_15+16+17_z39_RAW_ch00.tif
- Fig1/1D/Counted_nuclei/Mechanical/Nuc_15+16+17/Nuc_15+16+17_z40_RAW_ch00.tif
- Fig1/1D/Counted_nuclei/Mechanical/Nuc_15+16+17/Nuc_15+16+17_z41_RAW_ch00.tif
- Fig1/1D/Counted_nuclei/Mechanical/Nuc_15+16+17/Nuc_15+16+17_z42_RAW_ch00.tif
- Fig1/1D/Counted_nuclei/Mechanical/Nuc_15+16+17/Nuc_15+16+17_z43_RAW_ch00.tif
- Fig1/1D/Counted_nuclei/Mechanical/Nuc_15+16+17/Nuc_15+16+17_z44_RAW_ch00.tif
- Fig1/1D/Counted_nuclei/Mechanical/Nuc_15+16+17/Nuc_15+16+17_z45_RAW_ch00.tif
- Fig1/1D/Counted_nuclei/Mechanical/Nuc_15+16+17/Nuc_15+16+17_z46_RAW_ch00.tif
- Fig1/1D/Counted_nuclei/Mechanical/Nuc_15+16+17/Nuc_15+16+17_z47_RAW_ch00.tif
- Fig1/1D/Counted_nuclei/Mechanical/Nuc_15+16+17/Nuc_15+16+17_z48_RAW_ch00.tif
- Fig1/1D/Counted_nuclei/Mechanical/Nuc_15+16+17/Nuc_15+16+17_z49_RAW_ch00.tif
- Fig1/1D/Counted_nuclei/Mechanical/Nuc_15+16+17/Nuc_15+16+17_z50_RAW_ch00.tif
- Fig1/1D/Counted_nuclei/Mechanical/Nuc_15+16+17/Nuc_15+16+17_z51_RAW_ch00.tif
- Fig1/1D/Counted_nuclei/Mechanical/Nuc_15+16+17/Nuc_15+16+17_z52_RAW_ch00.tif
- Fig1/1D/Counted_nuclei/Mechanical/Nuc_15+16+17/Nuc_15+16+17_z53_RAW_ch00.tif
- Fig1/1D/Counted_nuclei/Mechanical/Nuc_15+16+17/Nuc_15+16+17_z54_RAW_ch00.tif
- Fig1/1D/Counted_nuclei/Mechanical/Nuc_15+16+17/Nuc_15+16+17_z55_RAW_ch00.tif
- Fig1/1D/Counted_nuclei/Mechanical/Nuc_15+16+17/Nuc_15+16+17_z56_RAW_ch00.tif
- Fig1/1D/Counted_nuclei/Mechanical/Nuc_15+16+17/Nuc_15+16+17_z57_RAW_ch00.tif
- Fig1/1D/Counted_nuclei/Mechanical/Nuc_18/
- Fig1/1D/Counted_nuclei/Mechanical/Nuc_18/Nuc_18_z00_RAW_ch00.tif
- Fig1/1D/Counted_nuclei/Mechanical/Nuc_18/Nuc_18_z01_RAW_ch00.tif
- Fig1/1D/Counted_nuclei/Mechanical/Nuc_18/Nuc_18_z02_RAW_ch00.tif
- Fig1/1D/Counted_nuclei/Mechanical/Nuc_18/Nuc_18_z03_RAW_ch00.tif
- Fig1/1D/Counted_nuclei/Mechanical/Nuc_18/Nuc_18_z04_RAW_ch00.tif
- Fig1/1D/Counted_nuclei/Mechanical/Nuc_18/Nuc_18_z05_RAW_ch00.tif
- Fig1/1D/Counted_nuclei/Mechanical/Nuc_18/Nuc_18_z06_RAW_ch00.tif
- Fig1/1D/Counted_nuclei/Mechanical/Nuc_18/Nuc_18_z07_RAW_ch00.tif
- Fig1/1D/Counted_nuclei/Mechanical/Nuc_18/Nuc_18_z08_RAW_ch00.tif
- Fig1/1D/Counted_nuclei/Mechanical/Nuc_18/Nuc_18_z09_RAW_ch00.tif
- Fig1/1D/Counted_nuclei/Mechanical/Nuc_18/Nuc_18_z10_RAW_ch00.tif
- Fig1/1D/Counted_nuclei/Mechanical/Nuc_18/Nuc_18_z11_RAW_ch00.tif
- Fig1/1D/Counted_nuclei/Mechanical/Nuc_18/Nuc_18_z12_RAW_ch00.tif
- Fig1/1D/Counted_nuclei/Mechanical/Nuc_18/Nuc_18_z13_RAW_ch00.tif
- Fig1/1D/Counted_nuclei/Mechanical/Nuc_18/Nuc_18_z14_RAW_ch00.tif
- Fig1/1D/Counted_nuclei/Mechanical/Nuc_18/Nuc_18_z15_RAW_ch00.tif
- Fig1/1D/Counted_nuclei/Mechanical/Nuc_18/Nuc_18_z16_RAW_ch00.tif
- Fig1/1D/Counted_nuclei/Mechanical/Nuc_18/Nuc_18_z17_RAW_ch00.tif
- Fig1/1D/Counted_nuclei/Mechanical/Nuc_18/Nuc_18_z18_RAW_ch00.tif
- Fig1/1D/Counted_nuclei/Mechanical/Nuc_18/Nuc_18_z19_RAW_ch00.tif
- Fig1/1D/Counted_nuclei/Mechanical/Nuc_18/Nuc_18_z20_RAW_ch00.tif
- Fig1/1D/Counted_nuclei/Mechanical/Nuc_18/Nuc_18_z21_RAW_ch00.tif
- Fig1/1D/Counted_nuclei/Mechanical/Nuc_18/Nuc_18_z22_RAW_ch00.tif
- Fig1/1D/Counted_nuclei/Mechanical/Nuc_18/Nuc_18_z23_RAW_ch00.tif
- Fig1/1D/Counted_nuclei/Mechanical/Nuc_18/Nuc_18_z24_RAW_ch00.tif
- Fig1/1D/Counted_nuclei/Mechanical/Nuc_18/Nuc_18_z25_RAW_ch00.tif
- Fig1/1D/Counted_nuclei/Mechanical/Nuc_18/Nuc_18_z26_RAW_ch00.tif
- Fig1/1D/Counted_nuclei/Mechanical/Nuc_18/Nuc_18_z27_RAW_ch00.tif
- Fig1/1D/Counted_nuclei/Mechanical/Nuc_18/Nuc_18_z28_RAW_ch00.tif
- Fig1/1D/Counted_nuclei/Mechanical/Nuc_18/Nuc_18_z29_RAW_ch00.tif
- Fig1/1D/Counted_nuclei/Mechanical/Nuc_18/Nuc_18_z30_RAW_ch00.tif
- Fig1/1D/Counted_nuclei/Mechanical/Nuc_18/Nuc_18_z31_RAW_ch00.tif
- Fig1/1D/Counted_nuclei/Mechanical/Nuc_18/Nuc_18_z32_RAW_ch00.tif
- Fig1/1D/Counted_nuclei/Mechanical/Nuc_18/Nuc_18_z33_RAW_ch00.tif
- Fig1/1D/Counted_nuclei/Mechanical/Nuc_18/Nuc_18_z34_RAW_ch00.tif
- Fig1/1D/Counted_nuclei/Mechanical/Nuc_18/Nuc_18_z35_RAW_ch00.tif
- Fig1/1D/Counted_nuclei/Mechanical/Nuc_18/Nuc_18_z36_RAW_ch00.tif
- Fig1/1D/Counted_nuclei/Mechanical/Nuc_18/Nuc_18_z37_RAW_ch00.tif
- Fig1/1D/Counted_nuclei/Mechanical/Nuc_18/Nuc_18_z38_RAW_ch00.tif
- Fig1/1D/Counted_nuclei/Mechanical/Nuc_18/Nuc_18_z39_RAW_ch00.tif
- Fig1/1D/Counted_nuclei/Mechanical/Nuc_18/Nuc_18_z40_RAW_ch00.tif
- Fig1/1D/Counted_nuclei/Mechanical/Nuc_18/Nuc_18_z41_RAW_ch00.tif
- Fig1/1D/Counted_nuclei/Mechanical/Nuc_18/Nuc_18_z42_RAW_ch00.tif
- Fig1/1D/Counted_nuclei/Mechanical/Nuc_18/Nuc_18_z43_RAW_ch00.tif
- Fig1/1D/Counted_nuclei/Mechanical/Nuc_18/Nuc_18_z44_RAW_ch00.tif
- Fig1/1D/Counted_nuclei/Mechanical/Nuc_18/Nuc_18_z45_RAW_ch00.tif
- Fig1/1D/Counted_nuclei/Mechanical/Nuc_18/Nuc_18_z46_RAW_ch00.tif
- Fig1/1D/Counted_nuclei/Mechanical/Nuc_18/Nuc_18_z47_RAW_ch00.tif
- Fig1/1D/Counted_nuclei/Mechanical/Nuc_18/Nuc_18_z48_RAW_ch00.tif
- Fig1/1D/Counted_nuclei/Mechanical/Nuc_18/Nuc_18_z49_RAW_ch00.tif
- Fig1/1D/Counted_nuclei/Mechanical/Nuc_18/Nuc_18_z50_RAW_ch00.tif
- Fig1/1D/Counted_nuclei/Mechanical/Nuc_18/Nuc_18_z51_RAW_ch00.tif
- Fig1/1D/Counted_nuclei/Mechanical/Nuc_18/Nuc_18_z52_RAW_ch00.tif
- Fig1/1D/Counted_nuclei/Mechanical/Nuc_18/Nuc_18_z53_RAW_ch00.tif
- Fig1/1D/Counted_nuclei/Mechanical/Nuc_18/Nuc_18_z54_RAW_ch00.tif
- Fig1/1D/Counted_nuclei/Mechanical/Nuc_18/Nuc_18_z55_RAW_ch00.tif
- Fig1/1D/Counted_nuclei/Mechanical/Nuc_18/Nuc_18_z56_RAW_ch00.tif
- Fig1/1D/Counted_nuclei/Mechanical/Nuc_3+4+5/
- Fig1/1D/Counted_nuclei/Mechanical/Nuc_3+4+5/Nuc_3+4+5_z00_RAW_ch00.tif
- Fig1/1D/Counted_nuclei/Mechanical/Nuc_3+4+5/Nuc_3+4+5_z01_RAW_ch00.tif
- Fig1/1D/Counted_nuclei/Mechanical/Nuc_3+4+5/Nuc_3+4+5_z02_RAW_ch00.tif
- Fig1/1D/Counted_nuclei/Mechanical/Nuc_3+4+5/Nuc_3+4+5_z03_RAW_ch00.tif
- Fig1/1D/Counted_nuclei/Mechanical/Nuc_3+4+5/Nuc_3+4+5_z04_RAW_ch00.tif
- Fig1/1D/Counted_nuclei/Mechanical/Nuc_3+4+5/Nuc_3+4+5_z05_RAW_ch00.tif
- Fig1/1D/Counted_nuclei/Mechanical/Nuc_3+4+5/Nuc_3+4+5_z06_RAW_ch00.tif
- Fig1/1D/Counted_nuclei/Mechanical/Nuc_3+4+5/Nuc_3+4+5_z07_RAW_ch00.tif
- Fig1/1D/Counted_nuclei/Mechanical/Nuc_3+4+5/Nuc_3+4+5_z08_RAW_ch00.tif
- Fig1/1D/Counted_nuclei/Mechanical/Nuc_3+4+5/Nuc_3+4+5_z09_RAW_ch00.tif
- Fig1/1D/Counted_nuclei/Mechanical/Nuc_3+4+5/Nuc_3+4+5_z10_RAW_ch00.tif
- Fig1/1D/Counted_nuclei/Mechanical/Nuc_3+4+5/Nuc_3+4+5_z11_RAW_ch00.tif
- Fig1/1D/Counted_nuclei/Mechanical/Nuc_3+4+5/Nuc_3+4+5_z12_RAW_ch00.tif
- Fig1/1D/Counted_nuclei/Mechanical/Nuc_3+4+5/Nuc_3+4+5_z13_RAW_ch00.tif
- Fig1/1D/Counted_nuclei/Mechanical/Nuc_3+4+5/Nuc_3+4+5_z14_RAW_ch00.tif
- Fig1/1D/Counted_nuclei/Mechanical/Nuc_3+4+5/Nuc_3+4+5_z15_RAW_ch00.tif
- Fig1/1D/Counted_nuclei/Mechanical/Nuc_3+4+5/Nuc_3+4+5_z16_RAW_ch00.tif
- Fig1/1D/Counted_nuclei/Mechanical/Nuc_3+4+5/Nuc_3+4+5_z17_RAW_ch00.tif
- Fig1/1D/Counted_nuclei/Mechanical/Nuc_3+4+5/Nuc_3+4+5_z18_RAW_ch00.tif
- Fig1/1D/Counted_nuclei/Mechanical/Nuc_3+4+5/Nuc_3+4+5_z19_RAW_ch00.tif
- Fig1/1D/Counted_nuclei/Mechanical/Nuc_3+4+5/Nuc_3+4+5_z20_RAW_ch00.tif
- Fig1/1D/Counted_nuclei/Mechanical/Nuc_3+4+5/Nuc_3+4+5_z21_RAW_ch00.tif
- Fig1/1D/Counted_nuclei/Mechanical/Nuc_3+4+5/Nuc_3+4+5_z22_RAW_ch00.tif
- Fig1/1D/Counted_nuclei/Mechanical/Nuc_3+4+5/Nuc_3+4+5_z23_RAW_ch00.tif
- Fig1/1D/Counted_nuclei/Mechanical/Nuc_3+4+5/Nuc_3+4+5_z24_RAW_ch00.tif
- Fig1/1D/Counted_nuclei/Mechanical/Nuc_3+4+5/Nuc_3+4+5_z25_RAW_ch00.tif
- Fig1/1D/Counted_nuclei/Mechanical/Nuc_3+4+5/Nuc_3+4+5_z26_RAW_ch00.tif
- Fig1/1D/Counted_nuclei/Mechanical/Nuc_3+4+5/Nuc_3+4+5_z27_RAW_ch00.tif
- Fig1/1D/Counted_nuclei/Mechanical/Nuc_3+4+5/Nuc_3+4+5_z28_RAW_ch00.tif
- Fig1/1D/Counted_nuclei/Mechanical/Nuc_3+4+5/Nuc_3+4+5_z29_RAW_ch00.tif
- Fig1/1D/Counted_nuclei/Mechanical/Nuc_3+4+5/Nuc_3+4+5_z30_RAW_ch00.tif
- Fig1/1D/Counted_nuclei/Mechanical/Nuc_3+4+5/Nuc_3+4+5_z31_RAW_ch00.tif
- Fig1/1D/Counted_nuclei/Mechanical/Nuc_3+4+5/Nuc_3+4+5_z32_RAW_ch00.tif
- Fig1/1D/Counted_nuclei/Mechanical/Nuc_3+4+5/Nuc_3+4+5_z33_RAW_ch00.tif
- Fig1/1D/Counted_nuclei/Mechanical/Nuc_3+4+5/Nuc_3+4+5_z34_RAW_ch00.tif
- Fig1/1D/Counted_nuclei/Mechanical/Nuc_3+4+5/Nuc_3+4+5_z35_RAW_ch00.tif
- Fig1/1D/Counted_nuclei/Mechanical/Nuc_3+4+5/Nuc_3+4+5_z36_RAW_ch00.tif
- Fig1/1D/Counted_nuclei/Mechanical/Nuc_3+4+5/Nuc_3+4+5_z37_RAW_ch00.tif
- Fig1/1D/Counted_nuclei/Mechanical/Nuc_3+4+5/Nuc_3+4+5_z38_RAW_ch00.tif
- Fig1/1D/Counted_nuclei/Mechanical/Nuc_6+7/
- Fig1/1D/Counted_nuclei/Mechanical/Nuc_6+7/Nuc_6+7_z00_RAW_ch00.tif
- Fig1/1D/Counted_nuclei/Mechanical/Nuc_6+7/Nuc_6+7_z01_RAW_ch00.tif
- Fig1/1D/Counted_nuclei/Mechanical/Nuc_6+7/Nuc_6+7_z02_RAW_ch00.tif
- Fig1/1D/Counted_nuclei/Mechanical/Nuc_6+7/Nuc_6+7_z03_RAW_ch00.tif
- Fig1/1D/Counted_nuclei/Mechanical/Nuc_6+7/Nuc_6+7_z04_RAW_ch00.tif
- Fig1/1D/Counted_nuclei/Mechanical/Nuc_6+7/Nuc_6+7_z05_RAW_ch00.tif
- Fig1/1D/Counted_nuclei/Mechanical/Nuc_6+7/Nuc_6+7_z06_RAW_ch00.tif
- Fig1/1D/Counted_nuclei/Mechanical/Nuc_6+7/Nuc_6+7_z07_RAW_ch00.tif
- Fig1/1D/Counted_nuclei/Mechanical/Nuc_6+7/Nuc_6+7_z08_RAW_ch00.tif
- Fig1/1D/Counted_nuclei/Mechanical/Nuc_6+7/Nuc_6+7_z09_RAW_ch00.tif
- Fig1/1D/Counted_nuclei/Mechanical/Nuc_6+7/Nuc_6+7_z10_RAW_ch00.tif
- Fig1/1D/Counted_nuclei/Mechanical/Nuc_6+7/Nuc_6+7_z11_RAW_ch00.tif
- Fig1/1D/Counted_nuclei/Mechanical/Nuc_6+7/Nuc_6+7_z12_RAW_ch00.tif
- Fig1/1D/Counted_nuclei/Mechanical/Nuc_6+7/Nuc_6+7_z13_RAW_ch00.tif
- Fig1/1D/Counted_nuclei/Mechanical/Nuc_6+7/Nuc_6+7_z14_RAW_ch00.tif
- Fig1/1D/Counted_nuclei/Mechanical/Nuc_6+7/Nuc_6+7_z15_RAW_ch00.tif
- Fig1/1D/Counted_nuclei/Mechanical/Nuc_6+7/Nuc_6+7_z16_RAW_ch00.tif
- Fig1/1D/Counted_nuclei/Mechanical/Nuc_6+7/Nuc_6+7_z17_RAW_ch00.tif
- Fig1/1D/Counted_nuclei/Mechanical/Nuc_6+7/Nuc_6+7_z18_RAW_ch00.tif
- Fig1/1D/Counted_nuclei/Mechanical/Nuc_6+7/Nuc_6+7_z19_RAW_ch00.tif
- Fig1/1D/Counted_nuclei/Mechanical/Nuc_6+7/Nuc_6+7_z20_RAW_ch00.tif
- Fig1/1D/Counted_nuclei/Mechanical/Nuc_6+7/Nuc_6+7_z21_RAW_ch00.tif
- Fig1/1D/Counted_nuclei/Mechanical/Nuc_6+7/Nuc_6+7_z22_RAW_ch00.tif
- Fig1/1D/Counted_nuclei/Mechanical/Nuc_6+7/Nuc_6+7_z23_RAW_ch00.tif
- Fig1/1D/Counted_nuclei/Mechanical/Nuc_6+7/Nuc_6+7_z24_RAW_ch00.tif
- Fig1/1D/Counted_nuclei/Mechanical/Nuc_6+7/Nuc_6+7_z25_RAW_ch00.tif
- Fig1/1D/Counted_nuclei/Mechanical/Nuc_6+7/Nuc_6+7_z26_RAW_ch00.tif
- Fig1/1D/Counted_nuclei/Mechanical/Nuc_6+7/Nuc_6+7_z27_RAW_ch00.tif
- Fig1/1D/Counted_nuclei/Mechanical/Nuc_6+7/Nuc_6+7_z28_RAW_ch00.tif
- Fig1/1D/Counted_nuclei/Mechanical/Nuc_6+7/Nuc_6+7_z29_RAW_ch00.tif
[truncated: 316 more entries]
