# Supplementary material for: Direct visualization of HIV-1 core nuclear import and its interplay with the nuclear pore
Source: EMBO Rep. 2025 Aug 29;26(21):5133–53. doi: 10.1038/s44319-025-00567-6 (PMC12592377; doi:10.1038/s44319-025-00567-6)
Supplement: Supplementary file 8 — Source data Fig. 1 [file 44319_2025_567_MOESM8_ESM.zip › Fig1/1B/README.txt]

Figure 1B - CEM_NUP358ab_Staining

Main image:
Slice selection: slice 27.
Image rescaled: 1024x1024 pixels to 3072x3072 pixels.
Image cropped: ROI, 1024x1024 pixels around nucleus.
Linear adjustment of brightness and contrast parameters.
Added scale bar.
Insets: (Made from rescaled, cropped main image)
Image cropped: ROI, 300 pixels around mNeonGreen-IN signal colocalizing with Alexa-568 signal.
Linear adjustment of brightness and contrast parameters.
Added scale bar.
