# Supplementary material for: Direct visualization of HIV-1 core nuclear import and its interplay with the nuclear pore
Source: EMBO Rep. 2025 Aug 29;26(21):5133–53. doi: 10.1038/s44319-025-00567-6 (PMC12592377; doi:10.1038/s44319-025-00567-6)
Supplement: Supplementary file 8 — Source data Fig. 1 [file 44319_2025_567_MOESM8_ESM.zip › Fig1/1C/README.txt]

Figure 1C - CEM_permeabilized 

Main image:
Slice selection: slice 26.
Image rescaled: 1024x1024 pixels to 2048x2048 pixels.
Image cropped: ROI, 1024x1024 pixels around nucleus.
Linear adjustment of brightness and contrast parameters.
Added scale bar.
Inset: (Made from scaled, cropped main image).
Image cropped: ROI, 468x468 pixels around nuclear mNeonGreen-IN signal. 
Added scale bar.
