# Supplementary material for: Direct visualization of HIV-1 core nuclear import and its interplay with the nuclear pore
Source: EMBO Rep. 2025 Aug 29;26(21):5133–53. doi: 10.1038/s44319-025-00567-6 (PMC12592377; doi:10.1038/s44319-025-00567-6)
Supplement: Supplementary file 9 — Source data Fig. 2 [file 44319_2025_567_MOESM9_ESM.zip]

Archive with 12 entries (9 files):
- Fig2/
- Fig2/.DS_Store
- Fig2/A/
- Fig2/A/i.jpg
- Fig2/A/ii.jpg
- Fig2/A/iii.jpg
- Fig2/A/iv.jpg
- Fig2/A/v.jpg
- Fig2/B/
- Fig2/B/.DS_Store
- Fig2/B/i.jpg
- Fig2/B/ii.jpg
