# Supplementary material for: Direct visualization of HIV-1 core nuclear import and its interplay with the nuclear pore
Source: EMBO Rep. 2025 Aug 29;26(21):5133–53. doi: 10.1038/s44319-025-00567-6 (PMC12592377; doi:10.1038/s44319-025-00567-6)
Supplement: Supplementary file 10 — Source data Fig. 3 [file 44319_2025_567_MOESM10_ESM.zip › Fig3/D/NPC association rate.xlsx]

## Sheet: Sheet1
Unassociated	68
Associated	442
