# Supplementary material for: Direct visualization of HIV-1 core nuclear import and its interplay with the nuclear pore
Source: EMBO Rep. 2025 Aug 29;26(21):5133–53. doi: 10.1038/s44319-025-00567-6 (PMC12592377; doi:10.1038/s44319-025-00567-6)
Supplement: Supplementary file 11 — Source data Fig. 4 [file 44319_2025_567_MOESM11_ESM.zip › Fig4/A/width of HIV-1 cores.xlsx]

## Sheet: Sheet1
Unassociated	Approaching	Docking	Traversing	Imported
50.3	53	50.9	46.6	45.8
50	47.6	49.6	46	44.2
50	45	49.5	45.9	44
49.2	44.8	49.5	45.8	43.9
49	44.5	47.8	45.7	43.9
48.1	44.3	47.7	45.6	43.8
47.3	44.3	47.4	45.5	43.7
47	43.8	47	44.9	43.7
46.1	43.8	46.7	44.6	43.3
45.6	43.8	46.6	44.6	42.9
44.8	43.4	46.1	44	42.8
43.1	43.1	45.9	43.7	42.7
43.1	43	45.7	43.6	42.6
43	42.9	45.6	43.1	42.5
42.8	42.7	45.3	43	42.3
42.4	42.6	45	43	42.1
42.2	42.6	44.6	43	41.9
41.6	42.6	43.9	42.9	41.8
41.5	42.5	43.8	42.8	41.5
40.9	41.9	43.6	42.7	41.4
40.8	41.7	43.5	42.7	41.1
40.8	41.5	43.4	42.5	41.1
40.5	41.5	43.2	42.5	41
40.3	41.5	43.2	42.5	40.8
40	41.4	43	42.5	40.8
40	41.4	42.8	42.4	40.8
39.6	41.3	42.8	42.4	40.7
39.2	41.3	42.8	42.4	40.5
39.2	41.3	42.5	42.2	40.5
38.9	41.2	42.5	42.1	40.4
38.8	41.2	42.5	41.8	40.1
38.5	41.1	42.5	41.7	40
38.3	40.8	42.2	41.7	39.7
38.2	40.5	42.2	41.6	39.5
37.5	40.5	41.8	41.6	39.5
37.5	40.5	41.6	41.6	39.5
37.1	40.4	41.4	41.5	39.4
36.1	40.3	41.4	41.4	38.4
40.5	40.3	41.4	41.3	38.2
48	40.2	41.3	41.2	38
67.7	40.2	41.2	41.1	37.8
63.2	40	41.1	41.1	37.5
61.4	40	41.1	41.1	36.8
61.1	39.9	41.1	41	50.3
60.9	39.9	41.1	41	46.9
60.6	39.8	41	41
60.2	39.6	40.7	41
59.2	39.4	40.7	41
58.2	39.4	40.6	40.9
57.2	39	40.5	40.9
56.9	39	40.5	40.9
56.8	38.8	40.4	40.9
56.5	38.4	40	40.9
56.2	38.4	40	40.8
54.9	38.2	40	40.7
52.5	38.2	40	40.7
60.7	37.8	39.9	40.6
	37.3	39.6	40.6
	36.3	39.6	40.5
	34.8	39.6	40.5
	34.5	39.5	40.5
	32.8	39.1	40.4
	67.8	38.9	40.4
	65.7	38.2	40.3
	65.3	38.1	40.3
	64	37.5	40.3
	63.9	37.5	40.3
	63	37.5	40.3
	62.5	37.2	40.2
	62.3	36.1	40.2
	62.3	37	40.2
	58.3	47	40.1
	58	67.8	40
	57.6	66.2	40
	56.9	63.7	40
	56.9	63.6	40
	56.8	63.4	40
	56.7	62.8	40
	56.7	62.1	39.9
	55	62.1	39.9
	54.6	62.1	39.8
	53.5	61.5	39.7
	53.3	60.5	39.6
	52.8	60.4	39.6
	52.6	59.7	39.5
	52.3	59.2	39.5
	52.3	58.1	39.5
	51.4	57.9	39.4
	51.1	57.8	39.4
	48	56.9	39.3
	47.2	56.8	39.2
	46.4	56.4	39.1
	44.4	56.2	38.8
		56	38.6
		55.2	38.5
		55	38.4
		54.9	38.4
		54.8	38.3
		54.5	38.3
		54.5	38.2
		53.8	38.1
		53.5	38.1
		53.5	37.5
		52.3	37.3
		52.25	37.3
		51.8	37.2
		51.1	36.9
		50.7	36.4
		50.6	36
		50.4	36
		50.4	34.7
		50.3	66.7
		49.8	64
		49.2	61.3
		48.9	60.4
		48.9	60
		48.8	56.1
		45.8	55.6
		45.3	54.4
		51	54.3
		52.8	54
		57.4	53
			52.9
			52.8
			52.5
			52.4
			51.2
			50.8
			50.3
			50.1
			50
			49.6
			49.5
			49.5
			49.2
			48.4
			48.2
			48.1
			47.6
			47.3
			46
			45.8
			45.3
			45.1
			41.3
			37.4
			44
			37
			39.4
			37.2
