# Supplementary material for: Direct visualization of HIV-1 core nuclear import and its interplay with the nuclear pore
Source: EMBO Rep. 2025 Aug 29;26(21):5133–53. doi: 10.1038/s44319-025-00567-6 (PMC12592377; doi:10.1038/s44319-025-00567-6)
Supplement: Supplementary file 12 — Source data Fig. 5 [file 44319_2025_567_MOESM12_ESM.zip › Fig5/E/included_angle_empty.xlsx]

## Sheet: Sheet1
241.75	175.9	241.75	42.6682
241.75	179.6	241.75	43.6111
241.75	191.9	241.75	46.7688
241.75	181.5	241.75	44.0966
254.65	200.6	245.2	47.3215
245.2	189.3	249.9	44.9583
249.9	184.5	249.9	43.3261
249.9	183.9	254.65	42.7516
254.65	198.5	245.2	46.7964
218.5	185.6	218.5	50.2651
218.5	177	218.5	47.7866
218.5	184.8	218.5	50.0335
218.5	169.9	218.5	45.7581
227.8	190.2	245.8	47.3571
245.8	181.2	257.9	42.1682
257.9	182.4	227.8	44.1154
227.8	182.8	227.8	47.3101
227.8	179	245.8	44.4143
245.8	186.1	257.9	43.3654
257.9	183.1	227.8	44.2937
227.8	181.9	227.8	47.0631
239.9	191.9	252.8	45.8451
252.8	182.7	250.9	42.5342
250.9	188.3	242.2	44.8991
242.2	189.9	239.9	46.395
239.9	186.4	252.8	44.4598
252.8	190.3	250.9	44.3955
250.9	189	242.2	45.0752
242.2	193.9	239.9	47.4314
234.8	183.6	229.1	46.6286
229.1	185.2	231.9	47.3734
231.9	182.1	231.9	46.236
231.9	183.2	234.8	46.2257
234.8	184.4	229.1	46.8439
239.3	190.8	249.2	45.9816
249.2	193.2	251.5	45.3943
251.5	183	246.7	43.1011
246.7	186.8	239.3	45.2083
239.3	192.9	249.2	46.5173
249.2	195.1	251.5	45.866
243.1	190.8	243.1	46.2117
243.1	186.5	243.1	45.1121
243.1	183.8	243.1	44.4239
243.1	202.1	243.1	49.1234
225.5	184.8	219.9	49.027
219.9	192.9	222.7	51.6767
222.7	178.5	222.7	47.2518
222.7	185.4	225.5	48.8692
225.5	180.7	219.9	47.8703
227.5	193.2	239.7	48.8532
239.7	177.9	233.6	44.1564
233.6	188.5	233.6	47.5903
233.6	181.7	227.5	46.4144
227.5	178.5	239.7	44.9231
239.7	177.3	246.8	42.7462
246.8	189.4	238	45.9932
238	191.5	241.5	47.0781
241.5	187.5	239.7	45.8656
239.7	179.1	246.8	43.2019
246.8	181.6	238	43.9976
235.1	191	238	47.6219
238	181.4	245.1	44.1094
245.1	188.2	247.3	44.9412
247.3	183.1	235.1	44.6129
235.1	189.2	238	47.1458
238	195	245.1	47.6123
245.1	176.2	247.3	41.9351
247.3	176.2	235.1	42.8468
254.6	172.6	254.6	39.6274
254.6	197.1	254.6	45.5456
254.6	195.4	254.6	45.131
254.6	161.9	254.6	37.078
249.9	188.5	250.6	44.2494
250.6	191.6	250.2	44.9881
250.2	193.5	250.2	45.4975
250.2	192	249.9	45.1538
249.9	190.3	250.6	44.6946
261.1	193	239.5	45.3542
239.5	191.7	250.3	46.0813
250.3	190.7	250.3	44.7842
250.3	162.8	261.1	37.1253
261.1	224.1	239.5	53.1877
236.3	206.7	249.1	50.407
249.1	189.8	242.7	45.4029
242.7	180.2	242.7	43.5842
242.7	185.5	236.3	45.5689
236.3	187.6	249.1	45.472
206.3	166.1	228.2	44.9498
228.2	190.5	251.9	46.7556
251.9	176.4	241.6	41.887
241.6	176.5	206.3	46.4149
206.3	182.4	228.2	49.643
228.2	182.7	251.9	44.735
251.9	164	241.6	38.8193
241.6	191.2	206.3	50.5396
243.1	191.8	242.4	46.539
242.4	188.1	242.8	45.6198
242.8	186.6	242.8	45.1965
242.8	194.9	243.1	47.2953
243.1	184.4	242.4	44.6444
237.7	186	243.2	45.5079
243.2	187	249	44.6583
249	183.3	249.9	43.1117
247.9	186.4	237.7	45.1454
237.7	191.1	243.2	46.829
243.2	188.3	249	44.9857
249	186.7	249.9	43.9526
247.9	189.2	237.7	45.8618
246.4	186.2	246.6	44.381
246.6	184.1	247.2	43.7797
247.2	194.5	240	47.0589
240	188.8	246.4	45.6799
246.4	190.2	246.6	45.387
246.6	187.7	247.2	44.6814
247.2	183.5	240	44.2517
240	189.8	246.4	45.9356
241.8	206.6	236.6	51.1708
236.6	190.5	239	47.2247
239	181.6	239	44.657
239	180.7	241.8	44.1515
241.8	183.3	236.6	45.0581
243.1	180.3	237.7	44.0486
237.3	176.5	240.4	43.3669
240.4	190.3	240.4	46.6316
240.4	178.5	243.1	43.3305
243.1	176	237.7	42.9452
257.5	181.7	263.7	40.8057
263.7	192.8	260.6	43.1512
260.6	188.4	260.6	42.3814
260.6	176.4	257.5	39.8116
257.5	178.4	263.7	40.0325
259.7	185.5	259.7	41.8497
259.7	191.9	259.7	43.3652
259.7	187	259.7	42.2042
259.7	172.7	259.7	38.8411
245.5	180.7	233.9	44.2872
233.9	187.2	239.7	46.5657
239.7	188.4	239.7	46.2815
239.7	176.4	245.5	42.6382
245.5	185.8	233.9	45.6065
225.6	177	238.9	44.7981
238.9	184.3	232.3	46.0495
232.3	182.2	232.3	46.1786
232.3	179.4	225.6	46.1317
225.6	173.3	238.9	43.8125
244.4	178.6	244.4	42.8625
244.4	187.1	244.4	45.0113
244.4	185.4	244.4	44.5802
244.4	179	244.4	42.9633
235	177.6	241.3	43.786
241.3	183.2	254	43.416
254	196.7	246.7	46.2639
246.7	193.3	235	47.3173
235	187.2	241.3	46.2863
241.3	195.3	254	46.4455
254	182	246.7	42.6295
246.7	190.1	235	46.4875
236.3	187.5	236.3	46.7493
236.3	184.2	236.3	45.879
236.3	179.3	236.3	44.5919
236.3	181.3	236.3	45.1165
244.7	197.2	244.7	47.5245
244.7	204.2	244.7	49.3216
244.7	195.3	244.7	47.0389
244.7	193.3	244.7	46.5286
237.1	191.2	248.9	46.3344
248.9	189.7	243	45.3679
243	179.5	243	43.35
243	178.3	237.1	43.6016
237.1	183.2	248.9	44.2904
225	178.3	231.6	45.9706
231.6	177.9	247.3	43.6134
247.3	186.3	236.7	45.2772
236.7	172.5	225	43.878
225	177.4	231.6	45.7254
231.6	183.5	247.3	45.0603
247.3	188.2	236.7	45.7651
236.7	181.3	225	46.2426
237	183.5	237	45.5522
237	189.1	237	47.0245
237	183.8	237	45.6308
237	171.4	237	42.3974
227.1	187.2	238.2	47.4467
238.2	177.3	232.7	44.2357
232.7	178.5	232.7	45.1064
232.7	184.6	227.1	47.3413
227.1	182.5	238.2	46.1854
228.5	175.1	228.5	45.058
228.5	178.2	228.5	45.9008
228.5	183.1	228.5	47.2384
228.5	180.9	228.5	46.6371
243.6	177.5	245.3	42.5765
245.3	185.2	244.5	44.4338
244.5	196.2	244.5	47.3098
244.5	193.4	243.6	46.6855
243.6	185	245.3	44.4693
242.1	179.4	236.7	44.0099
236.7	186.3	245.3	45.4756
245.3	190.1	228.9	47.2671
228.9	188.7	242.1	47.236
242.1	176.5	236.7	43.2623
236.7	189.2	245.3	46.2242
245.3	187	228.9	46.4507
228.9	183.2	242.1	45.7796
227.3	181.3	227.3	47.0079
227.3	176.4	227.3	45.6644
227.3	179.2	227.3	46.4313
227.3	180.3	227.3	46.7331
234.7	178.3	242.6	43.8706
242.6	192.1	238.7	47.0473
238.7	187.4	238.7	46.2256
238.7	188.3	234.7	46.8765
234.7	185.4	242.6	45.7143
237.9	176	237.9	43.4193
237.9	179.4	237.9	44.302
237.9	185.7	237.9	45.9451
237.9	179	237.9	44.198
225.8	178.3	236.9	45.3306
236.9	182	227.3	46.167
227.3	179.3	230	46.1685
230	174.5	225.8	45.0198
225.8	170.3	236.9	43.1917
236.9	177.5	227.3	44.9622
232.5	177.2	232.5	44.8006
232.5	174.2	232.5	44.0021
232.5	185.7	232.5	47.0757
232.5	179.4	232.5	45.3876
222.3	178.1	222.3	47.2295
222.3	169.2	222.3	44.7376
222.3	175.8	222.3	46.5833
232.1	182.1	240.8	45.2963
240.8	192.3	249.3	46.204
249.3	189.4	228.5	46.7067
228.5	182.7	232.1	46.7387
232.1	175.3	240.8	43.5165
240.8	190.7	249.3	45.7976
249.3	185.2	228.5	45.6117
228.5	182.3	232.1	46.6303
226.9	187.3	226.9	48.7538
226.9	179.8	226.9	46.6829
226.9	175.9	226.9	45.6124
226.9	172.3	226.9	44.6281
238.7	185.2	238.7	45.6521
238.7	180	238.7	44.3012
238.7	189.3	238.7	46.722
238.7	177.9	238.7	43.7575
224.2	182.2	234.8	46.7753
234.8	173.2	229.5	43.8058
229.5	178.7	229.5	45.825
229.5	182.4	224.2	47.41
224.2	179.6	234.8	46.069
240.5	193.2	243.2	47.084
243.2	183.7	241.9	44.5045
241.9	177.6	241.9	43.073
241.9	185.6	240.5	45.2556
240.5	186.2	243.2	45.2812
243.2	187.2	243.2	45.2711
243.2	179.3	243.2	43.2619
243.2	186.4	243.2	45.067
233.6	184.2	233.6	46.4401
233.6	179.5	233.6	45.1886
233.6	181.6	233.6	45.7471
233.6	173.5	233.6	43.5992
242.8	179.4	241.5	43.4845
241.5	184.8	242.2	44.9221
242.2	187.5	242.2	45.5455
242.2	178.6	242.8	43.2151
242.8	190.7	241.5	46.3778
231.6	198.7	231.6	50.8047
231.6	192.5	231.6	49.1126
231.6	180.3	231.6	45.8155
