# Supplementary material for: Direct visualization of HIV-1 core nuclear import and its interplay with the nuclear pore
Source: EMBO Rep. 2025 Aug 29;26(21):5133–53. doi: 10.1038/s44319-025-00567-6 (PMC12592377; doi:10.1038/s44319-025-00567-6)
Supplement: Supplementary file 12 — Source data Fig. 5 [file 44319_2025_567_MOESM12_ESM.zip › Fig5/E/included_angle_occupied.xlsx]

## Sheet: Sheet1
242.2	183.4	245.8	44.15
242.6	190.9	245.8	46.0171
242.6	186.4	242.2	45.224
242.2	178.2	242.2	43.1696
242.2	186.7	245.8	44.9874
242.2	190.4	245.8	45.9294
244.5	194.6	244.5	46.9008
244.5	181.3	244.5	43.5246
244.5	185.6	244.5	44.6116
244.5	185.2	244.5	44.5103
237.9	189.4	237.9	46.9147
237.9	162.2	237.9	39.8634
237.9	145.9	237.9	35.7139
240.2	172.1	240.2	41.9847
240.2	184.2	240.2	45.0927
240.2	190.1	240.2	46.6208
240.2	190.8	240.2	46.8026
259	200.9	259	45.6401
259	196.4	259	44.5622
259	184.1	259	41.6366
259	186.5	259	42.2051
247.5	192	244.3	45.9591
245.9	191.2	245.9	45.7567
245.9	186.2	245.9	44.4951
245.9	188.5	245.9	45.0747
247.5	192.3	244.3	46.035
236.15	185	241.2	45.6051
242.2	187.9	242.3	45.6382
242.3	176.4	238.1	43.0853
238.1	184.8	241	45.3773
236.15	186.6	238	46.3507
242.2	181.2	242.3	43.9243
238.1	186.1	241	45.7145
236.15	177	238	43.8385
243.2	190.6	247.8	45.6835
245.2	171.5	245.2	40.9397
245.2	191.7	245.2	46.0217
245.2	206.8	245.2	49.8835
247.8	179.4	243.2	42.8615
193.8	187.6	192.1	58.1739
193	190.5	193	59.1448
193	199.7	193	62.3103
193	206.5	193	64.6843
193.8	195.2	192.1	60.773
249.7	180.4	239.2	43.3069
244.5	188.4	244.5	45.3218
244.5	191.8	244.5	46.1865
244.5	192.8	244.5	46.4414
249.7	183.3	239.2	44.0391
248.3	183.4	246.4	43.5213
246.4	185	234.3	45.2695
234.3	189.6	243	46.8108
243	181.1	248.3	43.2603
248.3	188.9	246.4	44.8963
234.3	180.7	246.4	44.1612
250.4	182.3	241	43.5522
241	184.5	228.5	46.279
228.5	187.5	238.6	47.3331
238.6	184.6	250.4	44.3585
250.4	185.7	241	44.4073
228.5	179.9	241	45.0608
238.8	189.3	232.5	47.3634
232.5	184.7	235.7	46.4683
235.7	182.5	238.8	45.2397
238.8	191.4	232.5	47.9215
228.6	183.5	247.7	45.3199
247.7	179	248.5	42.2915
248.5	186.3	231.3	45.6959
231.3	187.4	228.6	48.0932
228.6	189.3	247.7	46.8363
247.7	176.7	248.5	41.7225
248.5	180.3	231.3	44.1453
231.3	184.3	228.6	47.2488
264.6	145.6	257.7	32.3733
257.7	193.6	311.1	39.7983
311.1	190.8	280.8	37.6104
280.8	189.4	264.6	40.6406
264.6	250.3	257.7	57.2698
257.7	186.9	311.1	38.366
311.1	176.6	280.8	34.7184
280.8	415.6	264.6	99.2834
259.6	174.2	245.7	40.3325
245.7	186.6	252.7	43.9742
252.7	190.3	252.7	44.2382
252.7	187.4	259.6	42.9138
259.6	179.1	245.7	41.5186
244.4	196.2	253.4	46.424
244.4	183.3	248.9	43.6261
248.9	186.5	248.9	44.0052
248.9	184.3	253.4	43.0506
253.4	185.1	244.4	43.6578
243.4	194.5	232.4	48.2571
232.4	191.2	237.9	47.9765
243.4	176.7	232.4	43.6008
217.9	189.4	238.4	49.0484
238.4	177.1	228.2	44.6121
228.2	175.9	228.2	45.3381
228.2	188.6	217.9	50.0198
217.9	186.7	238.4	48.3042
253.2	185.3	246.3	43.551
246.3	189.1	253.9	44.4257
253.9	192	245.4	45.2302
245.4	191.3	253.2	45.1229
253.2	183.6	246.3	43.1314
246.3	182.2	253.9	42.7234
253.9	192.9	245.4	45.454
245.4	215	253.2	51.0884
