# Supplementary material for: Direct visualization of HIV-1 core nuclear import and its interplay with the nuclear pore
Source: EMBO Rep. 2025 Aug 29;26(21):5133–53. doi: 10.1038/s44319-025-00567-6 (PMC12592377; doi:10.1038/s44319-025-00567-6)
Supplement: Supplementary file 12 — Source data Fig. 5 [file 44319_2025_567_MOESM12_ESM.zip › Fig5/E/NPC_status.xlsx]

## Sheet: Sheet1
	Regular	Deformed
Occupied	8	12
Empty	37	15
