# Supplementary material for: Direct visualization of HIV-1 core nuclear import and its interplay with the nuclear pore
Source: EMBO Rep. 2025 Aug 29;26(21):5133–53. doi: 10.1038/s44319-025-00567-6 (PMC12592377; doi:10.1038/s44319-025-00567-6)
Supplement: Supplementary file 12 — Source data Fig. 5 [file 44319_2025_567_MOESM12_ESM.zip › Fig5/F/NPC_size.xlsx]

## Sheet: Sheet1
Occupied	Empty
98.8	94.6
97.9	92.7
97.6	92.7
97.2	92.3
96.88	91.7
96.5	91.6
96.2	91.6
95.8	91.6
95.7	91.4
95.4	91.3
95.2	91.3
94.9	91.2
94.8	91
94.8	90.8
94.6	90.7
94	90.7
93.6	90.6
93.43	90.6
93.4	90.5
93.3	90.4
93.2	90.3
93.2	90.3
93.1	90.3
92.9	90.2
92.8	90.2
92.6	90.2
92.5	90.2
92.2	90.1
92.1	90
92.1	90
91.7	89.9
91.5	89.9
91.5	89.9
91.3	89.9
91.3	89.8
91.2	89.8
91.2	89.8
91	89.7
90.8	89.5
90.6	89.3
90.4	89.3
90.3	89.2
90.3	89.2
90.3	89.1
90.2	89.1
90.2	89
90.2	89
90.1	89
89.9	89
89.7	89
89.5	88.9
88.9	88.9
88.5	88.8
88.4	88.7
88.2	88.7
88.15	88.7
88.1	88.7
87.9	88.5
87.8	88.4
87.5	88.3
87.1	88.2
85.4	88
98.8	87.9
97.3	87.8
94	87.6
93.9	87.5
84.5	87.3
92.5	87.3
98	87.3
99.2	87.2
	87.2
	87.2
	87
	86.9
	86.9
	86.9
	86.8
	86.8
	86.8
	86.8
	86.7
	86.7
	86.6
	86.5
	86.5
	86.4
	86.4
	86.3
	86.3
	86.1
	86
	86
	85.9
	85.9
	85.8
	85.7
	85.7
	85.6
	85.6
	85.5
	85.4
	85.4
	85.3
	85.3
	85.3
	85.3
	85.3
	85.3
	85.1
	85.1
	85.1
	85
	84.9
	84.9
	84.7
	84.7
	84.6
	84.5
	84.5
	84.5
	84.3
	84.3
	84.3
	84.3
	84.2
	84.1
	84
	84
	83.9
	83.9
	83.7
	83.6
	83.5
	83.4
	83.4
	83.2
	83
	83
	82.8
	82.8
	82.8
	82.7
	82.4
	82.3
	82.3
	82.1
	82
	81.2
	81
	81
	89.3
	88.1
	86.8
	86.4
	86.1
	85.8
	84.7
	83.6
	82.7
